# Supplementary material for: Medicare Advantage benefits design and access to surgeons
Source: Health Aff Sch. 2025 May 30;3(6):qxaf112. doi: 10.1093/haschl/qxaf112 (PMC12152724; doi:10.1093/haschl/qxaf112)
Supplement: qxaf112_Supplementary_Data [file qxaf112_supplementary_data.zip]

Archive with 6 entries (6 files):
- CJ_COI.docx
- EZ_COI.docx
- JB_COI.docx
- JML_COI.docx
- MW_COI.docx
- 051925_MA_Surgeon_Appendix.docx
